# Supplementary material for: Effectiveness of de-implementation of low-value healthcare practices: an overview of systematic reviews
Source: Implement Sci. 2024 Aug 5;19:56. doi: 10.1186/s13012-024-01384-6 (PMC11299416; doi:10.1186/s13012-024-01384-6)
Supplement: Supplementary file 3 — Additional file 3. Detailed results of the included SRs [file 13012_2024_1384_MOESM3_ESM.xlsx]

## Sheet: data extraction
NR	Author, Year	Titel	overall confidence in the results	outcomes reported	Medical intervention	medical intervention category	results2	meta-analysis/narrative review	long-term outcomes (reported >1 year) (y/n; if yes: period in months)	GRADE yes/no/only on study level (results not extracted)	MA	MA: n included studies, n patients/ examinations	MA: outcome and comparison	MA: definition of outcome	MA: effects and GRADE ratings	MA: subgroups results	MA2: n included studies, n patients	MA2: outcome and comparison	MA2: definition of outcome	MA2: effects and GRADE ratings	MA2: subgroups results	MA3: n included studies, n patients	MA3: outcome and comparison	MA3: definition of outcome	MA3: effects and GRADE ratings	MA3: subgroups results	MA4: n included studies, n patients	MA4: outcome and comparison	MA4: definition of outcome	MA4: effects and GRADE ratings	MA4: subgroups results	MA5: n included studies, n patients	MA5: outcome and comparison	MA5: definition of outcome	MA5: effects and GRADE ratings	MA5: subgroups results	NAR:	NAR: n included studies	NAR: outcome and comparison	NAR: definition of outcome	NAR: effects (italic, if results are self-calculated) and GRADE rating	NAR: subgroups results	NAR: n of studies showing a sign. positive effect	NAR2: n included studies	NAR2: outcome and comparison	NAR2: definition of outcome	NAR2: effects (italic, if results are self-calculated) and GRADE ratings	NAR2: subgroups results	NAR2: n of studies showing a sign. positive effect
27	Coxeter 2015	Interventions to facilitate shared decision making to address antibiotic use for acute respiratory infections in primary care	MODERATE	Utilization/ordering of LVC: prescription of antibiotics Health Outcomes: incidence of pneumonia, incidence of hospital admissions Safety: mortality due to respiratory illness Other: reconsultations of patients, patient and caregiver satisfaction		Drug treatments (antibiotics)		MA	y, > 12 months	y		studies: 8 patients: 10172	antibiotics prescribed, dispensed or decision to use (short-term, index consultation to ≤ 6 weeks) shared decision making vs usual care;	effect of the shared decision making intervention on the antibiotic prescribing (RR)	RR: 0.61 (95% CI: 0.55 - 0.68), I2= 0% (less antibiotic prescriptions after intervention) GRADE: moderate	NR	studies: 3 patients: 481588	Shared decision making versus usual care; Antibiotics prescribed or dispensed (longer-term, ≥ 12 months)	effect of the shared decision making intervention on the antibiotic prescribing (RR)	RR: 0.74 (95% CI: 0.49 - 1.11), I2=89% (trend towards a reduction) GRADE: low	NR
10	Davey 2017	Interventions to improve antibiotic prescribing practices for hospital inpatients	HIGH	Appropriateness of interventions: Proportion of participants who were treated according to antibiotic prescribing guidelines, compliance with antibiotic guidelines or policies Utilization/ordering of LVC: duration of antibiotic treatment Health Outcomes: length of stay, or other clinical outcomes Safety Outcomes: Mortality		Drug treatments (antibiotics)		MA	n	y		studies: 29 patients: 23,394	Proportion of participants who were treated according to antibiotic prescribing guidelines: any intervention vs usual care (varied across studies)	increase in desired practice, proportion of participants who were treated according to antibiotic prescribing guidelines, risk difference	increase in desired practice: risk difference: 0.15 (95% CI: 0.14 - 0.16), I2 = 92%, P < 0.00001 Difference: 15 more participants per 100 (95% CI 15 to 23) received appropriate treatment following intervention GRADE: high	NR	studies: 14 Patients: 3,318	Reduction of unnecessary antibiotic use: intervention vs usual care	mean difference in duration of all antibiotic treatment (days), duration of all antibiotic treatment	mean difference in duration: - 1.95 (95% CI: -2.22 to -1.67), I2=89%, P < 0.00001 intervention lead to reduction in mean duration of all antibiotic treatment (days) duration of all antibiotic treatment: 1.95 fewer days per participant (95% CI 2.22 - 1.67) following intervention GRADE: high	NR	Enablement: RCT: 29 ITS: 91 Restriction: RCT: 29 ITS: 91 Addition of feedback to enablement: RCT: 23 ITS: 43 Addition of enablement to restriction: ITS: 29	effect modifiers for immediate effect of intervention on prescribing outcomes;any intervention targeting health care professionals that aimed to improve antibiotic prescribing to hospital inpatients vs. usual care (or no intervention)	adjusted effect in meta-regression BETA (95% CI)	Enablement: RCT: 15.12 (95% CI: 8.45 - 21.8) Enablement ITS: 12.86 (95% CI: 4.11 - 21.6) GRADE (both): high Restriction: RCT: 34.91 (95% CI: 13.52 - 56.29); Restriction: ITS: 24.69 (95% CI: 13.74 - 35.64) GRADE (both): high (effect of enablement and restriction is similar in RCT and ITS studies) Addition of feedback to enablement: RCT: 10.88 (95% CI: 7.16 - 19.32) Addition of fedback to enablemen…	NA
48	deBont 2015	Patient information leaflets to reduce antibiotic use and reconsultation rates in general practice: a systematic review	LOW	Utilization/ordering of LVC: antibiotic prescribing, antibiotic use Health Outcomes: reconsultation rate, severity of symptoms, duration of symptoms		Drug treatments (antibiotics)		NAR	n	n		NA	NA	NA	NA	NA	NA	NA	NA	NA	NA																	2	reduction in antibiotic prescribing; patient information leaflet vs no leaflet during consultation	antibiotic prescribing	RR: 0.47 (95% CI: 0.36 - 0.64) and RR 1.15 (95% CI: 0.89 - 1.48) (inconclusive results whether written information sign. reduced the antibio prescribed)	NR	1/2 range p-value: NR but Cis	4	reduction in antibiotic use; patient information leaflet vs no leaflet during consultation	antibiotic use (patient reported)	Median RR: 0.68 (IQR: 0.58 - 0.81) (patient information lead to a reduction in antibiotics used)	NR	3/4 range p-value: NR but Cis
11	Doan 2014	Rapid viral diagnosis for acute febrile respiratory illness in children in the Emergency Department	HIGH	Utilization/ordering of LVC: antimicrobial prescription rate in the Emergency Department, rate of ancillary tests (any blood tests, urine investigations or chest radiography) requested Health Outcomes: Rate of physician visit within two weeks after discharge from ED, hospital admission rate De-Implementation Outcome: Acceptability of nasal specimen collection sampling for rapid viral testing		Drug treatments (antibiotics)		MA	n	n		4/4 1590 examinations	Antibiotics prescribed in the ED: rapid viral testing vs no testing	Risk Ratio for number of antibiotics prescribed	RR: 0.89 (95% CI: 0.71 - 1.12), I2=27.02% (with rapid viral testing less antibiotics were prescribed in the ED)	Sensitivity analysis per risk of bias (3/4): RR: 0.86 (95% CI: 0.61 - 1.22), I2=50.02%	3/4 1290 patients	mean length of emergency department (ED) visit in minutes with rapid viral testing vs without testing	mean difference of length of visit in the ED	MD: -10.61 (95% CI: -22.47 to 1.25), I2=14.06% (mean duration of ED visit is slightly but not significantly shorter with rapid viral testing)	Sensitivity analysis per risk of bias (2/3): MD: -19.47 (95% CI: -51.38 to 12.44), I2=40.9%																	NA	NA	NA	NA	NA	NA	NA	NA	NA	NA	NA	NA
52	Fleming 2013	The effect of interventions to reduce potentially inappropriate antibiotic prescribing in long-term care facilities: a systematic review of randomised controlled trials	LOW	Utilization/ordering of LVC: antibiotic use at time of diagnosis, total antimicrobal use Safety Outcomes: antibiotic resistances, mortality rate		Drug treatments (antibiotics)		NAR	n	n		NA	NA	NA	NA	NA	NA	NA	NA	NA	NA																	1	reduction in antiobiotic prescribing; intervention (antibiotic guidelines, educational materials and audit&feedback) vs. control (usual care)	OR of prescribing antibiotics; proportion of antibiotics prescribed in patients with UTI;	detailed results reported, but not extracted as outcome measures too diverse	NR	0/2 range p-values: NR but Cis	1	number of antimicrobials used for suspected UTI; educational intervention, one-to-one meetings, educational material, UTI treatment algorithms and reminders vs usual care	number of antimicrobials used for suspected UTI reported as weighted mean difference	-0.49 (95% CI: -0.93 - -0.06)	NR	1/1 range of p-values: NR but CI
45	Lane 2018	Does locally relevant, real-time infection epidemiological data improve clinician management and antimicrobial prescribing in primary care? A systematic review	LOW	Utilization/ordering of LVC: mean antibiotic prescribing rate, antibiotic prescribing rate, likelihood of antibiotic prescribing		Drug treatments (antibiotics)		NAR	n	n		NA	NA	NA	NA	NA	NA	NA	NA	NA	NA																	3	reduction in rates of antibiotis; educational and surveillance programs vs control group	mean antibiotic prescribing rate, likelihood of antibiotic prescriptions	detailed results reported, but not extracted as outcome measures too diverse	NR	3/3 range p-value: 0.01 - < 0.001
43	Lim 2020	Impact of national interventions to promote responsible antibiotic use: a systematic review	LOW	Appropriateness of interventions: inappropriate access Utilization/ordering of LVC: reduction in demand, reduction in antibiotic use		Drug treatments (antibiotics)		NAR	y	n		NA	NA	NA	NA	NA	NA	NA	NA	NA	NA																	12/34	inappropriate access to antibiotics; Institution of regulation (antibiotic committees and clinical guidelines) vs before intervention	antibiotic use	detailed results reported, but not extracted as outcome measures too diverse	NR	12/12 (unclear if results were stat. sign.) range p-value: NR	6/34	antibiotic consumption; restrictions on reimbursement of antibiotic prescription vs before intervention	daily definded doses (DDD), DDD per 1000 inhabitants/day, percentage of antibiotic prescription, number of weekly antibiotic prescriptions	detailed results reported, but not extracted as outcome measures too diverse	NR	6/6 (unclear if results were stat. sign.) range p-value: NR
8	Martinez-Gonzalez 2020	Point-of-Care C-Reactive Protein Testing to Reduce Antibiotic Prescribing for Respiratory Tract Infections in Primary Care: Systematic Review and Meta-Analysis of Randomised Controlled Trials	HIGH	Utilization/ordering of LVC: prescribing rate at index consultation Health Outcomes: clinical recovery and resolution of symptoms, re-consultations and intention to re-consult, referrals to secondary care, ordering of investigations Safety Outcomes: admissions to hospital and mortality De-implementation Outcomes: visit duration and visits at follow-up, Other: patient satisfaction and enablement		Drug treatments (antibiotics)		MA	n	n		13 RCT 9844 patients	CRP group (single or multiple strategies combined) vs. usual care	Antibiotic Prescribing Rate at the Index Consultation	RR 0.79 (95%CI: 0.70 - 0.90, p = 0.0003); significantly lower antibiotic prescribing in intervention group; 38.2% vs. 51.4%	lower antibiotic prescribing in the CRP-POCT group for URTI and for LRTI (URTI (n = 2), 32.3% vs. 49.4%: RR 0.67 (95%CI: 0.54 - 0.82, p = 0.0002), I2 = 0%; LRTI (n = 6), 37.1% vs. 55.2%: RR 0.72 (95%CI: 0.58 - 0.88, p = 0.002), I2 = 66% significantly lower antibiotic prescribing for adults and not significantly lower antibiotic prescribing for children in the CRP-POCT group (18 years an older, (n…
9	Mortazhejri 2020	Systematic review of patient-oriented interventions to reduce unnecessary use of antibiotics for upper respiratory tract infections	HIGH	Utilization/ordering of LVC: reduction of antibiotic prescriptions, use of antibiotics, collection or filling of prescriptions Health Outcomes: re-consultation rates Safety Outcomes: mortality, adverse effects, antibiotic resistances Costs: economic burden due to antibiotic resistance Other: patients satisfaction, patients' beliefs on the effectiveness of antibiotics to treat URTIs		Drug treatments (antibiotics)		MA	n	n		6 RCT, 1788 patients	likeliness of antibiotic use: delayed prescription (or patient-led, delayed, post-dated prescription) vs. immediate prescription	odds ratio (OR) of antibiotic use and filling the prescription from the pharmacy for ptients getting	OR: 0.09 (95% CI: 0.03 - 0.23), I2 = 92% (patients with delayed prescription are less likely to use antibiotics than patients with immediate prescription)	OR: 0.15 (95% CI: 0.03-0.72), I2 = 91% (patient-led delayed prescription but given at the time of visit are using less antibiotics than compared with immediate prescription) OR: 0.05 (95% CI: 0.03 - 0.06), I2= 0% (patients with delayed collection are less likely to use antibiotics than patients with immediate prescription)	NA	NA	NA	NA	NA																	3	number of antibiotic prescriptions; education (via pamphlets, booklets, videotapbes) and consultation vs. no intervention	total number of prescriptions for antibiotics per patient reported as MD; reported as OR,	detailed results reported, but not extracted as outcome measures too diverse	NA	1/3 range: p-values: 0.23 (NR: 2 studies)	1	antibiotic utilization; interactive online educational sessions plus booklet vs. no intervention	antibiotic utilization	OR: 0.33 (95% CI: 0.12 - 0.90) (less antibiotic use in the intervention group compared to control group	NA	1/1 range: p-value: NR
37	Nabovati 2021	Information technology interventions to improve antibiotic prescribing for patients with acute respiratory infection: a systematic review	LOW	Appropriateness of interventions: adherence to guideline metrics Utilization/ordering of LVC: rate of antibiotic prescription, reduced duration of therapy below the 10-day Health Outcomes: revisits Safety: serious bacterial complications, comorbidity status of patients consulting with RTI, strategy failure		Drug treatments (antibiotics)		NAR	n	n		NA	NA	NA	NA	NA	NA	NA	NA	NA	NA																	16/18	reduction in antibiotic prescription; clinical decision support systems (CDSSs) vs control	prescription rate in %, per 1000 patients; relative differences,	detailed results reported, but not extracted as outcome measures too diverse	NR	9/16 range p-values: <0.0001 - 0.03	1/18	reduction in antibiotic prescription; text messaging vs control	prescription rate in %	intervention (before vs. after): 68% - 68% control: 50% - 67%	NR	0/1
15	Nair 2021	Behavioural interventions to address rational use of antibiotics in outpatient settings of low-income and lower-middle-income countries	MODERATE	Appropriateness of interventions: (number of) appropriate or inappropriate antibiotic prescription, antibiotic prescription rates Safety Outcomes: proportion of children checked for danger signs Costs: costs Other: difference in improvement of knowledge/ practice		Drug treatments (antibiotics)		NAR	NR	n		NA	NA	NA	NA	NA	NA	NA	NA	NA	NA																	2	reduction of antibiotics use, enabling interventions (educational intervention) vs control (control NR)	antibiotic use	detailed results reported, but not extracted as outcome measures too diverse	NR	2/2 range p-value: p = < 0.001 - < 0.05	2	reduction of antibiotics use: structural intervention () vs active control (Paper algorithm vs electronic algorithm on a smartphone) vs control)	antibiotic prescription rate, cure rate for children at day 7 and 14, proportion of children checked for danger signs, proportion of children who received antibiotics	detailed results reported, but not extracted as outcome measures too diverse	NR	2/2 range of p-values: 0.04 - < 0.001
20	Nguyen 2019	Interventions to Improve Antimicrobial Stewardship for Older People in Care Homes: A Systematic Review	MODERATE	Appropriateness of interventions: guideline adherence Utilization/ordering of LVC: prescription rate, use of antimicrobiotics Health Outcomes: severity of pneumonia Safety Outcomes: hospitalizations, 30-day mortality, admission to hospital Other: urinary tests ordered		Drug treatments (antibiotics)		NAR	y, 15-20 months (study duration)	n		NA	NA	NA	NA	NA	NA	NA	NA	NA	NA																	4/5	total antimicrobial consumption, prescription rates for specific diseases antimicrobial stewardship vs usual care	total antimicrobial consumption by defined daily dose (DDDs)/1000 resident days, antibiotic prescription, antibiotic consumption	detailed results reported, but not extracted as outcome measures too diverse	NA	1/4 range p-values: 0.04, 0.01	3/4	Adherence to Recommended Antimicrobial Guidelines; antimicrobial stewardship vs usual care	percentage adherence or non-adherence to guideline,	detailed results reported, but not extracted as outcome measures too diverse	NA	1/3 p-value: NR but Cis
7	O'Sullivan 2016	Written information for patients (or parents of child patients) to reduce the use of antibiotics for acute upper respiratory tract infections in primary care	HIGH	Utilization/ordering of LVC: number of antibiotics used by patients, number of antibiotics prescribed Health Outcomes: reconsultation rate, resolution of symptoms Savety Outcomes: complications Other: knowledge, patient satisfaction		Drug treatments (antibiotics)		NAR	n	y		NA	NA	NA	NA	NA	NA	NA	NA	NA	NA																	2 studies 18813 patients	reduction in antibiotics prescribed; written information vs usual care	RR for antibio prescribed	RR: 0.47 (95% CI: 0.28 - 0.78) and RR 0.84 (95% CI: 0.81 - 0.86) I2=NR (written information sign. reduced the antibio prescribed) GRADE: low	NA	2/2 range: p-values: NR, but CIs	1 study 220 patients	number of antibio used by patients; written information vs no information	RR for antibio used	RR: 0.53 (95% CI: 0.35 - 0.80) I2=NR (written information leads to a reduction of antibio used by patients ) GRADE: moderate	NA	1/1 range p-value: NR, but Cis
33	Raban 2023	Nudge interventions to reduce unnecessary antibiotic prescribing in primary care: a systematic review	LOW	Utilization/ordering of LVC: rates of antibiotic prescribing overall		Drug treatments (antibiotics)		NAR	n	n		NA	NA	NA	NA	NA	NA	NA	NA	NA	NA																	23 interventions (19 studies)	reduction in antibiotic consumption; nudging interventions vs. control (usual care, before-after)	number of consultations with antibiotics, number of consultations with an inappropriate antibiotic; number of antibiotics per 1000 consultations, number of antibiotic prescriptions per 100 prescriptions, number of antibiotics per 1000 registered population, % antibiotic prescriptions for upper RTI, number of antiobitoics per 100 antiobiotics inappropriate RTI	detailed results reported, but not extracted as outcome measures too diverse	detailed results reported, but not extracted as outcome measures too diverse	Overall: 18/23 (pos. change, stat. sign. NR) range p-value: NR excluding studies with high RoB: 13/17 studies with social norm feedback nudges: 13/17 comparison to average: 8/12 comparison to low prescribers or ranking: 5/5 Specific results: range p-value: NR
16	Rajar 2020	Antibiotic Stewardship in Premature Infants: A Systematic Review	MODERATE	Appropriateness of interventions: innapropriate antibiotic days Utilization/ordering of LVC: daily defined dose, days of therapy Safety Outcomes: mortality, sepsis incidence		Drug treatments (antibiotics)		NAR	n	n		NR	NR	NR	NR	NR	NR	NR	NR	NR	NR																	8/12	days of therapy pre-post intervention period; antibiotic stewardship vs control	days of therapy (antibiotics prescribed) (DOT)	average decrease in DOT = 29.8% (n=8)	NR	7/8 range p-values: <0.005 - <0.0001	2/12	Defined Daily Dose/100 Patient-Days pre-post intervention, antibiotic stewardship vs control	daily dose prescribed	1 non-significant decrease (rom 14.47 to 11.47, p = 0.57) 1 increase (from 28.9 to 30.8)	NR	0/2 range p-values: 0.57 one not NR
35	Siachalinga 2022	Impact of antimicrobial stewardship interventions to improve antibiotic prescribing for hospital inpatients in Af: a systematic review and meta-analysis	LOW	Appropriateness of interventions: rate of compliance with target practice Utilization/ordering of LVC: usage of antibiotics Health Outcomes: length of hospital stay Safety Outcomes: healthcare-associated infections, mortality		Drug treatments (antibiotics)		NAR	n	n		NA	NA	NA	NA	NA	NA	NA	NA	NA	NA																	15 studies (16 results)	Compliance; stewardship interventions (audit and feedback, local treatment guideline, education and training, ward rounds) vs control (before-after)	Compliance with time in %, compliance with duration in %, selection of appropriate antimicrobials in %, Composite compliance	Median increase of compliance by 27.2 percent-points (IQR: 14.63 - 37.4)	NA	13/16 range of p-values: 0.0001 - 0.04	11 studies (13 results)	antibiotic utilization; antibiotic stewardship intervention (audit and feedback, educational meeting, training, guidelines) vs control (before-after)	defined daily dose (DDD), days of therapy (DOT) or proportions	detailed results reported, but not extracted as outcome measures too diverse	Intervention function: Persuasion: 6/9 stat. sign. effect (stat. sign.NR: 3) Structural and persuasion: 1/3 (stat. sign. NR: 2)	7/13 (stat. sign. NR: 6)
13	Smedemark 2022	Biomarkers as point-of-care tests to guide prescription of antibiotics in people with acute respiratory infections in primary care	MODERATE	Utilization/ordering of LVC: number of patients with antibiotic prescription Health Outcomes: number of patients with substantial improvement, 7 day recovery, reconsultation, duration of infection, recovery rate Safety Outcomes: total mortality, hospitalisations Other: patient satisfaction		Drug treatments (antibiotics)		MA	n	y		studies: 12 patients: 10.218	patients receiveing antibiotic prescribtion; C-reactive protein measurement vs usual care	Risk Ratio (RR) for antibiotic presicribtion at index consultation and within 28-day follow-up	RR: 0.77 (95% CI 0.69 - 0.86), I2 = 79%, favouring c-reactive protein measurement for reduction of antibiotics prescription at index consultation GRADE: moderate	antibiotic prescribing within 28-days: RR 0.81 (95% CI 0.76 - 0.86); I2 = 29%, 7 trials, 5091 participants GRADE: high	studies: 1 patients: 317	patients receiving antibiotic prescription; procalcitonin measurement vs usual care	prescribing rate at index consultation and within 28-day follow-up	RR 0.32 ( 95% CI 0.23 to 0.44); 1 trial, 317 participants, favouring procalcitonin measurement for reduction of antibiotics prescription at index consultation GRADE: very low	antibiotic prescribing within 28-days: RR 1.05, (95% CI 0.44 to 2.48) ; 1 trial, 277 participants GRADE: very low
3	Spurling 2017	Delayed antibiotic prescriptions for respiratory infections (Review)	HIGH	Utilization/ordering of LVC: reduction of antibiotic use Health Outcomes: clinical outcomes for sore throat, acute otitis media, bronchitis and common cold Safety Outcomes: complications related to diseases mentioned above, adverse effects of antibiotics, antibiotic resistance, complication of disease Other: patient satisfaction, reconsultation rates, use of other therapies		Drug treatments (antibiotics)		MA	n	y		7 RCT, 1963 patients	antibiotic use: delayed versus immediate antibiotics	NR	OR: 0.04 (95% CI: 0.03-0.05); I2=85% (reduction higher in delayed antibiotics, results from SoF-table, difering from forest plot) GRADE: moderate	prescription for antibiotics was kept at the reception for pickup: OR: 0.02 (95% CI: 0.01 - 0.03), I2=77% prescription was issued to the patient with the advice to delay the filling: OR: 0.06 (95% CI: 0.04 - 0.09), I2=85%	4 RCT, 1241 patients	antibiotic use: delayed versus no antibiotics	NR	OR: 2.55 (95% CI: 1.59 - 4.08), I2=55% delayed antibiotics lead to greater chances to use antibiotics than no antibiotics GRADE: moderate	prescription for antibiotics was kept at the reception for pickup: OR: 2.05 (95% CI: 1.11 - 3.80), I2=63% prescription was issued to the patient with the advice to delay the filling: OR: 3.84 (95% CI: 2.18 - 6.76), I2=0%																	NA	NA	NA	NA	NA	NA
22	VanDijck 2018	Antibiotic stewardship interventions in hospitals in low-and middle-income countries: a systematic review	MODERATE	Utilization/ordering of LVC: receiving antibiotics; % of operations with antibiotic prophylaxis; mean difference in treatment duration; difference in median no. of days of treatment; DDD per 1000 bed-days; % of caesarean sections with administration of antibiotic phrophylaxis within 1 hour of delivery; Appropriateness of interventions: appropriate prescribing of antibiotics; % of operations with …		Drug treatments (antibiotics)		NAR	n	n		NA	NA	NA	NA	NA	NA	NA	NA	NA	NA																	7	receiving antibiotics; structural intervention (procalcitonin guidance or rapid diagnostic testing) vs. control (no intervention; before-after)	RR of receiving antibiotic	RR: 0.63 (IQR: 0.58 - 0.71) (intervention led to a reduction of antibiotic usage)	NR	7/7 range of p-values: <0.01 - 0.03	1	% of operations with antibiotic prophylaxis; structural intervention (library access to WHO online Reproductive Health Library and education) vs. no intervention	mean % of operations with antibiotic prophylaxis; difference in adjusted rate	Mexico: 19 (-8 - 46) Thailand: 5 (-18 - 27)	NR	0/1 range p-values: 0.12 - 0.66
51	Vodicka 2013	Reducing antibiotic prescribing for children with respiratory tract infections in primary care: a systematic review	LOW	Appropriateness of interventions: change in ‘appropriate’ antibiotic prescribing Utilization/ordering of LVC: change in proportion of antibiotic prescriptions issued for RTIs in children		Drug treatments (antibiotics)		NAR	n	n		NA	NA	NA	NA	NA	NA	NA	NA	NA	NA																	10	reduction of antibiotic prescriptions; interventions targeting clinicians and parents vs. control (no intervention, usual care, before-after, active intervention)	proportion receving ABx (antibiotic prescription), ABx filled/consultation, change in ABx/person-year, exceptions to care pathway, change in ABx/consultation, mean change in proportion of consultatios resulting in ABx, ABx/100 patient-years, patients receiving ABx of those consulting with acute otitis media, mean change in ABx/ 100 Medicare services	detailed results reported, but not extracted as outcome measures too diverse	NA	8/10 p-value range: <0.001 - 0.03	6	reduction of antibiotic prescriptions; interventions targeting clinicians only vs (no intervention, before-after, active intervention)	ABx in adherence to guideline/total ABx, Abx/RTI consultation, change in mean proportion of ABx, mean change in proportion of consultations resulting in ABx, incorrect AB orders/all AB orders, appropriate ABx consultations	detailed results reported, but not extracted as outcome measures too diverse	NA	3/6 p-value range: <0.001 - <0.01
31	Badreldin 2023	Interventions to Reduce Inpatient and Discharge Opioid Prescribing for Postpartum Patients: A Systematic Review	LOW	Utilization/ordering of LVC: number of opioid/oxycodone tablets used on postoperative day, reduction in morphine equivalents		Drug treatments (other)		NAR	n	only on study level (results on extracted)		NA	NA	NA	NA	NA	NA	NA	NA	NA	NA																	8	decrease in oxycodone use; multimodal stepwise protocols vs control (before-after)	decrease in oxycodone use, increase in patients not using an opiod; discharge decrease in oxycodone use, decrease in opioid use in first 48/72 hours, patients not prescribed an opioid	detailed results reported, but not extracted as outcome measures too diverse	NR	8/8 range of p-values: <0.0001 - 0.01	4	decrease in oxycodone use; changes in dosage or timing of medication administration vs control (before-after)	decrease in opioid use, decrease in the amount of opioids used, decrease in amount of opioid used in first 48h	median absolute reduction in opioid use 5.25% (-38.0% - 2.1%) 1 study did not report differences	NR	4/4 range of p-values: 0.001 - 0.05
14	Daoust 2022	Evaluation of Interventions to Reduce Opioid Prescribing for Patients Discharged From the Emergency Department: A Systematic Review and Meta-analysis	MODERATE	Utilization/ordering of LVC: prescription rate, prescribed opiod quantities Health Outcomes: patients' level of pain relief, patients' need for additional opiod prescriptions Safety Outcomes: long term dependence, opioid disorders, risk of overdose Other: patient satisfaction with opiod prescriptions		Drug treatments (other)		MA	y; 12 months	n		overall: 37 ITS: 20 (comparisons) other study design: 17	opioid prescription rate pre vs post-intervention	relative reduction of precription rate at 6-mo step change	ITS: SE: -22.61%, (95% CI: -30.70 - -14.51), I2=77%, (P<0.001) (prescription rate decreased 22.61% on average after intervention) Other study designs: OR: 0.56 (95% CI: 0.45 - 0.70), I2=99%, (P<0.00001) (prescription rate decreased after intervention)	ITS: Education, policy and guideline interventions: SE: -33.31 (95% CI: -39.67 - -26.94), I2= 0%, (P<0.001) Prescription drug monitoring programs or state laws: -11.18 (95% CI: -22.34 - -0.03), I2= 81%, (P=0.05) Clinicians peer comparisons: -28.10 (95% CI: -44.83 - -11.38), I2= 49%, (P=0.001) Other study designs: Education, policy and guideline interventions: OR: 0.47 (0.33 - 0.69) I2=99%, (P<0.0…	overall: 24 ITS: 11 (comparisons) other study design: 13	opioid prescription quantity vs control (before-after)	prescription quantity presented in mean number of pills or total miligram morphine equivalent or morphine equivalent daily dosage, reduction at 6-mo step change	ITS: SE:-8.64% (95% CI: -17.48% - 0.20), I2 = 92%, (P=.06) (prescription quantity decreased after intervention, but not st. sign. Other study designs: SE: -0.30 (95% CI: -0.51 - -0.09), I2=66.1%, (P=0.03) (prescription rate decreased stat. sign. after intervention)	ITS: Education, policy and guidelines interventions: -15.38 (95% CI:-24.51 - -6.25), I2=18%, (P=0.001) Prescription drug monitoring program or state law: 3.62 (95% CI: 2.39 - 4.85), I2=0%, (P<0.001) Electronic medical record quantity changes: -11.65 (95% CI: -29.30 to 5.99), I2=87%, (P=0.20) Other study designs: Education, policy and guidelines interventions: SE: -0.07 (95% CI: -0.15 - 0.02), I2=…	ITS: 17	opioid prescription rate pre vs post-intervention	relative reduction of precription rate at 1-year step change, SE	ITS: SE: -27.19% (95% CI: -37.77% - -16.61%), I2=77%, (P=0.03) Stat. sign. reduction of opioid prescription rate after 1-year of the intervention	ITS: Education, policy and guideline interventions: SE: -36.10 (95% CI: -44.37- -27.84), I2= 0%, (P<0.00001) Prescription drug monitoring programs or state laws: SE: -13.43 (95% CI: -28.70 - 1.85), I2= 83%, (P=0.08) Clinicians peer comparisons: SE: -41.27 (95% CI: -69.98 - -12.57), I2= 63 (P=0.03)												NA	NA	NA	NA	NA	NA	NA	NA	NA	NA	NA	NA
12	Phinn 2023	Effectiveness of organizational interventions on appropriate opioid prescribing for noncancer pain upon hospital discharge: A systematic review	MODERATE	Utilization/ordering of LVC: reduction of opioid prescriptions, Health Outcomes: patients self-reported pain levels, postoperative phone calls for uncontrolled pain Safety Outcomes: number of patients with return visits to ED, Other: patient satisfaction with pain control after discharge		Drug treatments (other)		NAR	n	n		NA	NA	NA	NA	NA	NA	NA	NA	NA	NA																	16	reduction in prescribing of opioids; multifaceted interventions (health care professional education and non-education based interventions) vs no intervention (usual care, before-after)	Proportion of ED visits resulting in an opioid prescription provided on discharge, oxycodone-free discharge prescriptions, rate of opioid prescriptions written per patient discharge, Total health system morphine mg equivalent per encounter, Median number of 30/500 mg codeine and paracetamol boxes	detailed results reported, but not extracted as outcome measures too diverse	NR	13/16 range p-value: 0.048 - < 0.0001 (1 study NR)	13	reduction in prescribing of opioids; guidelines and protocols vs no intervention (usual care, before-after)	mean hydrocodone mg, proportion of patients receiving an opioid prescription upon discharge, patients discharged with an opioid, mean morphine mg equivalent prescribed, compliance rates to prescribing guidelines for oxycodone	detailed results reported, but not extracted as outcome measures too diverse	NR	11/13 (2 studies NR) range of p-values: <0.001 - < 0.01
18	Zhang 2020	A Systematic Review of Behavioral Interventions to Decrease Opioid Prescribing After Surgery	MODERATE	Utilization/ordering of LVC: number of opioid/oxycodone tablets, morphine equivalents; patients discharged with opioids. Health Outcomes: pain control Safety Outcomes: unintended harms through unsafe storage or disposal, opioid dependence		Drug treatments (other)		NAR	n	n		NA	NA	NA	NA	NA	NA	NA	NA	NA	NA																	18	reduction of opioid prescriptiongs; local consensus-based processes (including multifaceted interventions) vs. control (before-after, usual care)	reduction of medication dosage prescribed in MMEs	median absolute change in prescription -90.0 MME (morphine mg equivalent) (-52.5 to -110.0), 2 studies did not report MME	NR	13/18 range p-values: NR but Cis; missing CIs counted as no change	2	reduction of opioid prescriptions; patient-mediated intervention (patient education, shared decision-making) vs control (before-after, usual care)	% of patient request of opioid prescription; reduction of dosage of opioids prescribed measured in MME	reduction in patient request of opioid prescription by 91.3% (95% CI: NA) -150.0 MME (95% CI: -166.5 to -133.5)	NR	2/2 range p-value: NR, but CIs for one study
56	Birkenhäger-Gillesse 2018	Effects of Psychosocial Interventions for Behavioral and Psychological Symptoms in Dementia on the Prescription of Psychotropic Drugs: A Systematic Review and Meta-Analyses	LOW	Utilization/ordering of LVC: proportion of participants using psychotropic medication, such as antipsychotics, antidepressants, anxiolytics, and/or hypnotics including benzodiazepines.		Drug treatments (other)		MA	n	n		studies: 9 patients: 3268	Use of antipsychotic medication: intervention vs. usual care	proportion of participants using antipsychotics medication	RR: 0.71 (95% CI: 0.59-0.88) I2 = NR (decrease of antipsychotic drug use in the intervention group)	only RCTs RR: 0.74 (95% CI 0.57-0.95)	studies: 5 patients: 2201	Antidepressant drug use: intervention vs. usual care	proportion of participants using antidepressant medication	RR: 0.82 (95% CI 0.64-1.02) I2 = NR (no significant effect)	NR	studies: 2 patients: 1034	antipsychotic drug use; education program for staff vs usual care	proportion of participants using antipsychotic drugs	RR: 1.50 (95% CI: 0.49 - 4.64), I2 = 77%, p = 0.48 (no stat. sign. difference)	NR	studies: 6 patients: 2356	antipsychotic drug use; cultural change vs usual care	proportion of participants using antipsychotic drugs	RR: 0.65 (95% CI: 0.57 - 0.73), I2 = 30%, p < 0.0001 (stat. sign. decrease in intervention group)	NR	studies 1: patients: 217	reduction of antpsychotic drug use; 2 active intervention (social activity and exercise intervention) vs control	RR of reduction of antipsychotic drug use	Social activity intervention: RR: 0.34 (95% CI: 0.17 - 0.69), I2 = NR (reduction of antipsychotic drug use in social activity intervention) activity intervention: no change reported (results in text differ from table)	NA
47	Mokhar 2018	Patient-centered care interventions to reduce the inappropriate prescription and use of benzodiazepines and z-drugs: a systematic review	LOW	Utilization/ordering of LVC: reduction in BZD use		Drug treatments (other)		NAR	n	n		NA	NA	NA	NA	NA	NA	NA	NA	NA	NA																	5	reduction in BZD use; education vs. control group (usual care, before-after)	reduction in BZD use (absolute reduction in the number of prescribed packages, prescribing of medium- and longacting BZDs and total BZDs, medication use composite score, use of benzodiazepines, number of aged care residents on benzodiazepines)	detailed results reported, but not extracted as outcome measures too diverse	NR	5/5 p-value < 0.05 (NR: 4)
26	ThompsonCoon 2014	Interventions to reduce inappropriate prescribing of antipsychotic medications in people with dementia resident in care homes: a systematic review	MODERATE	Utilization/ordering of LVC: medication use		Drug treatments (other)		NAR	n	n		NA	NA	NA	NA	NA	NA	NA	NA	NA	NA																	7/22	medication use; educational programmes (randomized and controlled study designs) vs comparison group (not specified)	reduction in medication use (proportion of residents taking antipsychotic medications, median dose of antipsychotics, medication use in days per 100, psychoactive drug use score, proportion of residents who discontinued antipsychotic medication, residents taking antipsychotic medication (weighted average per 100 patients seen)	detailed results reported, but not extracted as outcome measures too diverse	NA	4/7 p-value ranges: < 0.01 - 0.02	4/22	medication use; educational programmes (before and after study designs)	rate (95% CI)	detailed results reported, but not extracted as outcome measures too diverse	NA	1/4 p-value ranges: NR: 2, 1 not sig., 1 CI reported
39	Dunn 2021	The Impact of Clinical Decision Support Alerts on Clostridioides difficile Testing: A Systematic Review	LOW	Appropriateness of interventions: number of appropriate tests Utilization/ordering of LVC: number of tests ordered Health Outcomes: CDI rate		Laboratory tests		NAR	n	n		NA	NA	NA	NA	NA	NA	NA	NA	NA	NA																	11/11	Reduction of ordered CDI tests before and after intervention	number of tests ordered (relative change per months, relative change per patient days)	reduction pre- and postintervention: -14,6 % (-3,95% - -28,35%)	NR	6/11 (n=5 NR) range p-value: <0.001 - 0.047	6/11	proportion of appropriate test orders pre- and postintervention	proportion of appropriate tests, pre- and postintervention (relative change)	increase pre- and postintervention: 14,20 % (4,35% - 15,20%)	NR	6/6 range p-value: <0.001 - 0.039
25	Kobewka 2015	Influence of educational, audit and feedback, system based, and incentive and penalty interventions to reduce laboratory test utilization: a systematic review	MODERATE	Utilization/ordering of LVC: relative reduction in laboratory test utilization Costs: costs		Laboratory tests		NAR	n	n		NA	NA	NA	NA	NA	NA	NA	NA	NA	NA																	51	Relative reduction in test utilization; Educational interventions vs control (usual care or no care, before-after design)	% relative reduction in test utilization, Median RR (IQR)	RR: 34.5 (16.5 - 49.0)	Δ between intervention and control statistically significant: 31.2 (18.1 - 47.5) Δ between intervention and control statistically insignificant: 38.3 (8.0 - 53.0) Exclusively education intervention: 30.6 (16.5 - 48.5) Exclusively guideline distribution: 30.0 (20.8 - 53.0)	33/51 range of p-values: NR but results presented separately	54	Reduction in test utilization: system-based interventions vs control (usual care or no care, before-after design)	difference in adjusted	22.2 (3.6 - 68.3)	Δ between intervention and control statistically significant: 19.6 (10.4 - 36.1) Δ between intervention and control statistically insignificant: 24.8 (10.0 - 37.1) Exclusively system-based intervention: 21.6 (10.0 - 32.7) Exlusively clinical decision support: 22.8 (9.3 - 23.9)	36/54 range of p-values: NR but results presented separately
32	Yeshoua 2023	Interventions to reduce repetitive ordering of low-value inpatient laboratory tests: a systematic review	LOW	Utilization/ordering of LVC: ordering daily complete blood count, complete metabolic panel and basic metabolic panel labs		Laboratory tests		NAR	y, 17/41 studies were conducted over more than 1 year, average length was 28.9 months	n		NA	NA	NA	NA	NA	NA	NA	NA	NA	NA																	12	daily lab test ordering; audit and feedback (combined with other interventions) vs. control period or group	ordering daily complete blood counts, comprehensive metabolic panel and BMPs (basic metabolic panel)	detailed results reported, but not extracted as outcome measures too diverse	NR	11/12 ≥ 25% reduction: 1/12 range p-values: NR	10	daily lab test ordering; cost display (exclusive or combined with other interventions) vs. control period or group	ordering daily complete blood counts, comprehensive metabolic panel and BMPs (basic metabolic panel)	detailed results reported, but not extracted as outcome measures too diverse	NR	8/10 ≥ 25% reduction: 3/10 (cost display in combination with education) range p-values: NR
38	Zare 2021	Laboratory test ordering in inpatient hospitals: a systematic review on the effects and features of clinical decision support systems	LOW	Appropriateness of interventions: diagnostic yield and diagnostic detection rate Utilization/ordering of LVC: number of ordered tests proportion of tests, test interval, number of STAT request Safety Outcomes: patient complication, mortality rate, length of stay De-implementation Outcomes: guideline adherence, orders cancellation after the reminders Costs: cost of tests Other: physicians knowledg…		Laboratory tests		NAR	n	n		NR	NR	NR	NR	NR	NR	NR	NR	NR	NR																	16	proportion of tests, comparison not specified	the number of laboratory test ordered	proportion of tests: reduction of ordering 15/16 studies, no detailed results reported	NR	10/16 range p-value: NR	1	test interval, comparison not specified	Redundant tests which are performed before a defined time frame (interval) for repeating that test	test interval: extented test interval 1/1, no detailed results reported	NR	1/1 range p-values: NR
23	Zhelev 2016	Effectiveness of interventions to reduce ordering of thyroid function tests: a systematic review	MODERATE	Utilization/ordering of LVC: change in the total number or rate of TFTs Appropriateness of interventions: variation of TFT ordering, rate of inappropriate test ordered Other: test-related expenditure or health benefits to individual patients (eg, the number of unnecessary tests or treatments avoided)		Laboratory tests		NAR (SR did not synthesize results)	n	n		NA	NA	NA	NA	NA	NA	NA	NA	NA	NA																	14 comparisons (12 studies)	Reduction in thyroid function test numbers and rates; single mechanism interventions (guidelines, education, feedback reminders) vs control (no intervention, before-after)	per cent admissions offered TFTs, per 100 encounters, per 100 ED visits, per discharge, per outpatient visits	detailed results reported, but not extracted as outcome measures too diverse	NA	7/14 (7 studies NR) range p-value: NR	4 comparisons (3 studies)	Increase in appropriateness of using thyroid function tests; single mechanism interventions (pocket memory card, request form redesing, educational memorandum, reminders) vs control (no intervention, before-after)	increase in appropriateness of using TFT (aproppriateness defined as compliance with guidelines and TSH-only strategy)	detailed results reported, but not extracted as outcome measures too diverse	3/4 range p-value: NR	1/4 p = 0.001 (not reported for 3 studies)
6	Belavy 2022	Reducing Low-Value Imaging for Low Back Pain: Systematic Review With Meta-analysis	MODERATE	Utilization/ordering of LVC: proportion or percentage of imaging referrals or imaging usage, percentage change in imaging referrals		Diagnostic imaging		MA	n	y		6 Cluster-RCT, 24.489 patients (source: MA), 170.460 participants (source: Abstract)	imaging referrals: intervention vs no-intervention control and passive dissemination of guidlines	OR for patients being referred to imaging with and without intervention	OR: 0.87 (95% CI: 0.72 - 1.05), I2=0%)(P=0.15) (fewer referrals with intervention) GRADE: low certainty	OR: 1.09 (95% CI: 0.85; 1.38); I² = 0%, (0%; 26.9%); n = 4 studies (more referrals with intervention) GRADE: low certainty Comment: Exclusion of 2 sudies because imaging numbers and total visits for any clinical population (not back pain specific) were reported	NA	NA	NA	NA	NA
2	Dunne 2022	A Systematic Review of Interventions to Reduce Computed Tomography Usage in the Emergency Department	MODERATE	Utilization/ordering of LVC: reduction in CT scan usage Safety Outcomes: ED revisit or readmission, missed or delayed diagnosis, complications, adverse events		Diagnostic imaging		NAR	n	y		NA	NA	NA	NA	NA	NA	NA	NA	NA	NA																	4/4	reduction in CT scan use; alternate test availble vs. no intervention (before-after)	reduction in CT scan use	absolute reduction between pre- and postintervention: Range: -3.9% - -43.2% relative reduction between pre- and postintervention: Range: -14.7% - -65.1% GRADE: very low	NA	4/4 pos. effect range: p-values: NR, but sign. indicated	4/4	reduction in CT scan use; case management and care plans in frequent users of the ED vs no intervention (before-after)	reduction in CT scan use	absolute reduction between pre- and postintervention: Range: -0.52 - -184.9 scans/patient/year relative reduction between pre- and postintervention: Range: -0.44 - -1.1 scans/patients/year GRADE: very low	NA	3/4 pos. effect range: p-values: NR, but sign. Indicated
36	Kjelle 2021	Interventions to reduce low-value imaging - a systematic review of interventions and outcomes	LOW	Utilization/ordering of LVC: number or rate of imaging exmination		Diagnostic imaging		NAR	n	n		NA	NA	NA	NA	NA	NA	NA	NA	NA	NA																	95	Decrease in number or rate of imaging examinations most frequently reported (n=75), Comparison not specified	number or rate of imaging examinations (%, %-points reduction in use), increased diagnostic yield	detailed results reported, but not extracted as outcome measures too diverse	Outcome of different types of interventions (n=94), (number of studies showing a pos. effect / overall number of studies) shared decision-making: 0/1 Financial incentive/cost display: 0/2 Specialist examining patient before referring imaging: 3/3 Education of referrers: 1/5 Implementing a system for health information exchange: 5/5 required action from referrer: 6/7 Feedback to referrer: 7/8 Impl…	77/95 studies showed improvement range p-value: NR
54	Zare 2022	Effectiveness of Clinical Decision Support Systems on the Appropriate Use of Imaging for Central Nervous System Injuries: A Systematic Review	LOW	Appropriateness of interventions: diagnostic yield and diagnostic detection rate, guideline adherence for imaging ordering Utilization/ordering of LVC: proportion and number of imaging Health Outcomes: patients length of stay (LOS), Safety Outcomes: patients’ complications or undetected fractures, readmission, patients’ disposition, and mortality rate Costs: cost of imaging De-Implementation Outc…		Diagnostic imaging		NAR	n	n		studies: 5 patients: 70231	proportion of CT scan utilization; CDSS vs control	OR of CT scan utilization	OR: 0.82 (95% CI: 0.79 - 0.85); I2=94%, p < 0.00001	NA	NA	NA	NA	NA	NA																	10	Reduction of the use of imaging for central nervous system injuries using clinical decision support systems vs usual care, comparison with situation before the intervention	total number of cervical spine trauma radiographs, proportion of emergency department cranial CTs, rate of head CT utilization, proportion of noncontrast head CT scans, proportion of patients receiving an image, CT rate, utilization rate of head CTs, utilization rate of cervical spine imaging	detailed results reported, but not extracted as outcome measures too diverse	NA	8/10 p-value range: <0.001 - 0.03 (NR: 1, counted as non-sign)	1	documented guideline adherence; clinical decision support systems vs. usual care	adherence to evidence-based guideline	Documented guideline adherence improved significantly (p<0.001) with 27.5% absolute and 56.1% relative effect sizes	NA	1/1 p-value: <0.001
41	Foster 2020	Audit and feedback to improve laboratory test and transfusion ordering in critical care: a systematic review	LOW	Appropriateness of interventions: total number/proportion of inappropriate tests before/after the intervention; total number/proportion of inappropriate transfusion before/after the intervention; Utilization/ordering of LVC: total number/proportion of tests before/after the intervention; total number/proportion of transfusion before/after the intervention; Health Outcomes: length of stay Safety O…		other		NAR	unclear (differences between time 1 and time 3 reported, but time frame unclear)	n		NA	NA	NA	NA	NA	NA	NA	NA	NA	NA																	6/16	reduction of test ordering; audit and feedback as well as other interventions vs. control (no intervention, usual care)	number of tests ordered per patient, improvement of process compliance for lab work, median number of ABGs per patient day, total # of blood work test per patient, number of clinical biochemistry test orders per 100 hospital days,	detailed results reported, but not extracted as outcome measures too diverse	NA	3/6 (only 3 studies tested significance) range p-value: <0.0001 - 0.009	4	increase of appropriateness of test ordering; audit and feedback as well as other interventions vs. control (no intervention, usual care)	appropriateness defines as compliance with a bundle, guidelines or algorithms, standards for practice or whether the test had a written order;	detailed results reported, but not extracted as outcome measures too diverse	NA	3/4 range p-value: <0.0001 - <0.001
40	Takada 2020	Strategies to reduce the use of low-value medical tests in primary care: a systematic review	LOW	Appropriateness of interventions: total number/proportion of low-value tests before/after the intervention Utilization/ordering of LVC: total number/proportion of tests before/after the intervention Health Outcomes: patient-reported outcomes measures Safety Outcomes: consequences of healthcare use (delay of diagnosis, treatment or referaral, frequency of complication/death), revisit to primary ca…		other		NAR	y (but not NR, only sustainability of effect mentioned)	n		NA	NA	NA	NA	NA	NA	NA	NA	NA	NA																	10/16	relative reduction in the use of low-value tests; de-implementation interventions vs usual care	median net relative reduction in the use of low-value tests (IQR)	median net relative reduction: -17% (-12% to -24%)	strategies with multiple targets and a combination of interventions (n=2) were more effective than those with a single target (n=8): -51% (-72% to -30%) vs -17% (-23% to -12%); Strategies using reminders (n=4) were more effective than strategies without reminders (n=6): -22% (-31% - -17%) vs. -14% (-20% - -12%) Strategies using audit/feedback (n=7) showed a larger reduction than those without (n=…	Overall: 11/16 Studies included in calculation for relative reduction: 8/10 range p-values: NR	NA	NA	NA	NA	NA	NA
30	Xie 2022	Effectiveness of clinical dashboards as audit and feedback or clinical decision support tools on medication use and test ordering: a systematic review of randomized controlled trials	MODERATE	Utilization/ordering of LVC: medication prescription, unnecessary referrals for diagnostic imaging or laboratory tests Other: medication adherence		Other		NAR	n	only on study level (results on extracted)		NA	NA	NA	NA	NA	NA	NA	NA	NA	NA																	4	changes in antibiotic prescribing; clinical dashboards as standalone intervention vs no intervention/ standard care	changes in antibiotic prescribing (OR, changes in percentages, defined daily doses of antibiotics to any patient per 100 consultations)	detailed results reported, but not extracted as outcome measures too diverse	NR	2/4 range p-value: NR but CIs	1	ordering of routine laboratory tests; clinical dashboards as standalone intervention vs no intervention/ standard care	changes in count of routine laboratory tests per patient-day	changes in ordering of laboratory tests, between-group differences: -0.14% (95% CI: -0.56 - 0.27%)	NR	0/1 range p-value: NR, but CIs
53	Baptista 2018	Web-Based Versus Usual Care and Other Formats of Decision Aids to Support Prostate Cancer Screening Decisions: Systematic Review and Meta-Analysis	LOW	Utilization/ordering of LVC: actual screening behaviour (choice of PSA screening) Other: knowledge, decisional conflict, participation in decision making		Screening		MA	n	n		4	screening behaviour (actual choice of screening); web-based intervention vs usual care	choice of PSA Screening reported as RR	RR 1.0 (95% CI: 0.89 - 1.11), I2 = 57% (P = 0.07) (web-based shared decision-making vvs usual care does not influence PSA screening behaviour)	NR	3	screening behaviour (actual choice of screening); web-based intervention vs printed aid	choice of PSA Screening reported as RR	RR 1.04 (95% CI: 0.97 - 1.12), I2 = 0% (P = 0.38) (web-based shared decision-making vs. printed aid does not influence PSA screening behaviour)	NR																	NA	NA	NA	NA	NA	NA
5	Chen 2018	Non-clinical interventions for reducing unnecessary caesarean section	HIGH	Utilization/ordering of LVC: Caesarean section rate emergency, caesarean section rate elective, spontaneous vaginal birth, instrumental vaginal birth Health Outcomes: maternal mortality and morbidity, neonatal mortality and morbidity (only one study) Other: maternal birth experience, healthcare resource utilisation		Operative treatments		NAR	n	only on study level (results on extracted)		NA	NA	NA	NA	NA	NA	NA	NA	NA	NA																	15	reduction of caesarean section; (psychological) education, birth preparation classes and support programmes and different forms of educational interventions vs control (routine maternity care)	reduction of caesarean section, increase of vaginal births	detailed results reported, but not extracted as outcome measures too diverse	NA	4/15 range p-values: < 0.05 - 0.72 (often NR, because of OR, RR; if OR or RR did not cross 1, stat. sign. was assumed)	8	reduction of caesarean section; interventions targeted at healthcare professionals (clinical practice guidelines combined with second opinion or audit&feedback; physician education; audit and feedback+incentives) vs control (no intervention, usual care)	mean difference in rate change; change in level of total deliveries	detailed results reported, but not extracted as outcome measures too diverse	NA	3/8 range p-values: NR
50	Ralston 2014	Effectiveness of quality improvement in hospitalization for bronchiolitis: a systematic review	LOW	Utilization/ordering of LVC: bronchodilator (Beta-Agbonist) use, systemic corticosteroid use, chest radiography, antibiotic use Safety Outcomes: readmission rate, length of stay Costs: costs		Other (Bronchodilator)		MA	n	n		studies: 7 patients: 8868	use of bronchodilator before vs. after quality improvement intervention	patients receiving repeated doses of bronchodilators	risk difference: 0.16 (95% CI: 0.11–0.21); (16 fewer patients exposed to repeated bronchodilators per 100 patients after QI interventions)	no differences between educational interventions and interventions involving a forcing function (data NR) Volume of bronchodilator use (doses per patient): 5.3 (95% CI 2.18.1) fewer doses of bronchodilators after QI interventions	studies: corticosteroids: 5 (4.989 patients) radiography: 5 (8.612 patients) antibiotics: 10 (9.759 patients)	receipt of systemic corticosteroids, antibiotics and chest radiography before vs after QI intervention	Risk difference for receipt of systemic corticosteroids, antibiotics and chest radiography	Risk difference: 5 (95% CI 1-9) (fewer patients exposed to systemic corticosteroids per 100 hospitalized after QI intervention) Risk difference: 9 (95% CI 2-15) (fewer patients received chest radiography per 100 hospitalized after QI intervention) Risk difference: 4 (95% CI 1-8) (fewer patiens received antibiotics per 100 hospitalized after QI intervention)	NR
17	Rietbergen 2020	Effects of de-implementation strategies aimed at reducing low-value nursing procedures: a systematic review and meta-analysis	MODERATE	Utilization/ordering of LVC: percentage of restraint use, percentage of catheter utilization, rate of antibiotic prescribing, rate of liver function tests, rate of antipsychotic prescribing,		Other		MA	n	n		studies: 12 patients: 13778	reduction of physical restraint use and antipsychotic prescribing (1 study); multifaceted interventions (educational meetings, educational materials, health information systems) vs. control (usual care)	RR of physical restraint use and antipsychotic prescribing	RR: 0.95 (95% CI: 0.80 - 1.13); I2=89%, (P=0.57) (less use of low value nursing procedures in intervention group, but not stat. sign.)	RCT: RR: 0.52 (95% CI: 0.23-1.21); I2=92%, (p=0.13) Cluster RCT: RR: 0.95 (95% CI: 0.82-1.10); I2=71%, (P=0.52) CBA: RR: 1.41 (95% CI: 0.72-2.77); I2=96%, (p=0.32)	NA	NA	NA	NA	NA																	6 UBA	reduction of restraint use; multifacted interventions (educational meetings, restrain decision tool, stress/anger management group) vs. no intervention (before-after)	rate of restraint use, percentage of restraint use, incidence rate of restraint use, number of restraints/1000 patient-days	detailed results reported, but not extracted as outcome measures too diverse	NA	3/6 (2 studies no stat. test conducted) range p-value: NR	2 UBA	reduction of catheter use; multifaceted interventions (educational meetings, audit and feedback) vs. no intervention (before-after)	average percentage of catheter use, average rate of indwelling catheters	detailed results reported, but not extracted as outcome measures too diverse	NA	0/2 (1 study no stat. test conducted) range p-value: NR
42	Sypes 2020	Engaging patients in de-implementation interventions to reduce low-value clinical care: a systematic review and meta-analysis	LOW	Utilization/ordering of LVC: use of low-value care Cost: costs of overuse of low-value practices		Other		MA	n	n		studies: 14 patients: 10234	use of low-value care with vs. without exposure to the de-implementation intervention (engaging patients with physican interaction on the use of LVC)	proportion of patients receiving the LVC practice	RCT: RR 0.74 (95% CI: 0.66–0.84), I2 70.7%, p=0.001 quasi-experimental studies: RR 0.61 (95% CI: 0.43–0.87), I2 90.9%, p=0.000 (interventions lead to a decrease in LVC practice)	NR	NA	NA	NA	NA	NA
21	Xiong 2018	Interventions to reduce unnecessary central venous catheter use to prevent central-line-associated bloodstream infections in adults: A systematic review	MODERATE	Utilization/ordering of LVC: central venous catheter use, peripherally inserted central venous catheters use, Total central venous catheter days Safety Outcomes: central-line–associated bloodstream infection (CLABSI) rate, peripherally inserted central venous catheters-related complications, hospital-related outcomes (LOS and mortality) De-implementation Outcomes: Inappropriate CVC reduction rate…		Medical devices		NAR	n	n		NA	NA	NA	NA	NA	NA	NA	NA	NA	NA																	14	central venous catheter use; interventions vs control (before-after, usual care)	relative reduction of no. of central venous catheter/1,000 patient days, no of newly placed CVS/day, CVC days avoided (maybe integrating appropriateness outcomes)	relative reduction pre- and postintervention: -40.2% (-71.9% - -30.8%)	NR	7/14 range p-value: <.05; 7 studies p-values NR, only indicated if significant or not
1	Xu 2021	Pharmacist-Led Intervention on the Inappropriate Use of Stress Ulcer Prophylaxis Pharmacotherapy in Intensive Care Units: A Systematic review	LOW	Appropriateness of interventions: inappropriate use of stress ulcer prophylaxis pharmacotherapy Safety Outcomes: incidence of Clostridioides difficile-associated disease, pneumonia or hospital-acquired pneumonia, gastrointestinal bleeding, and thrombocytopenia Costs: cost of medications		Drug treatments (other)		NAR	n	n		NA	NA	NA	NA	NA	NA	NA	NA	NA	NA																	7/8	incidence of inappropriate SUP initiation during ICU hospitalization	inappropriate use if not adhering to guidelines for respective studies	absolute reduction between pre- and postintervention: 8.35% (3.75% - 11.61); not including high RoB studies: 7.50% (0.00% - 8.35%)	NR	5/7 range: p-values: <0.001 - 0.033
			7
			17
			22
[truncated: 142 more columns]
